# Supplementary material for: Sociodemographic disparities in purchases of fruit drinks with policy relevant front-of-package nutrition claims
Source: Public Health Nutr. 2023 May 22;26(8):1585–95. doi: 10.1017/S1368980023000691 (PMC10410375; doi:10.1017/S1368980023000691)
Supplement: Supplementary file 1 [file S1368980023000691sup.zip]

Archive with 3 entries (3 files):
- S1368980023000691sup001.docx
- S1368980023000691sup002.docx
- S1368980023000691sup003.docx
